# Supplementary material for: Numerical Simulation of Temperature Variations during the Application of Safety Protocols in Magnetic Particle Hyperthermia
Source: Nanomaterials (Basel). 2022 Feb 6;12(3):554. doi: 10.3390/nano12030554 (PMC8839068; doi:10.3390/nano12030554)
Supplement: Supplementary file 1 [file nanomaterials-12-00554-s001.zip]

Archive with 1 entries (1 files):
- nanomaterials-1556876-supplementary.pdf
